# Supplementary material for: Glomerular filtration rate correlation and agreement between common predictive equations and standard 24-hour urinary creatinine clearance in medical critically ill patients
Source: PeerJ. 2022 May 31;10:e13556. doi: 10.7717/peerj.13556 (PMC9165591; doi:10.7717/peerj.13556)
Supplement: Supplemental Information 1 [file peerj-10-13556-s001.xls]

## Sheet: Sheet1
ID	Count	AGE	SEX	SCr	Salb	SBUN	U24Cr	UCr	UVOL	BW	BH	BSA	EP	MDRD6	MDRD4	CG	ARC	CrCl	AKI
1	4	58	1	1.03	2.1	29.7	0.39	41.0526	950	60	167	1.67	84	57.459	74.1734	66.343	0	27.2392	1
2		58	1	1.02	2.1	2.4	0.78	42.1622	1850	60	167	1.67	87	88.9864	75.0132	66.9935	0	55.0125	1
3		58	1	1	2.3	29.6	0.78	43.3333	1800	60	167	1.67	87	60.9531	76.7471	68.3333	0	56.1128	1
4		58	1	1.03	2.3	2.6	0.61	53.0435	1150	60	167	1.67	87	89.484	74.1734	66.343	0	42.6049	1
5	4	83	0	0.51	2.3	2.3	0.33	26.4	1250	60	165	1.66	93	131.923	115.168	79.1667	0	46.8295	1
6		83	0	0.58	2.3	2.1	0.46	11.5	4000	60	165	1.66	90	117.824	99.2826	69.6121	0	57.3991	1
7		83	0	0.45	2	21.6	0.4	88.8889	450	60	165	1.66	95	97.7141	133.064	89.7222	0	64.3314	0
8		83	0	0.61	2	2.4	0.66	23.5714	2800	60	165	1.66	89	104.759	93.6696	66.1885	0	78.305	0
9	4	63	0	0.54	2	2.9	0.46	28.9308	1590	45	160	1.44	103	120.276	114.023	75.7523	0	71.0698	0
10		63	0	0.56	2	3.1	0.37	66.0714	560	45	160	1.44	102	114.677	109.337	73.0469	0	55.1233	1
11		63	0	0.43	2	3.1	0.5	45.4545	1100	45	160	1.44	109	149.307	148.304	95.1308	0	97.0114	0
12		63	0	0.44	3.1	15.7	0.43	26.0606	1650	45	160	1.44	109	127.309	144.421	92.9688	0	81.5337	0
13	3	67	0	0.46	2.5	4.3	0.44	55	800	50	147	1.41	105	140.209	135.496	93.6745	0	81.5003	0
14		67	0	0.45	2.4	12.8	0.45	77.5862	580	50	147	1.41	108	117.527	138.977	95.7562	0	85.2049	0
15		67	0	0.64	2.4	19.1	0.42	17.5	2400	50	147	1.41	97	77.2276	92.5587	67.3286	0	55.9157	1
16	3	94	0	0.93	3.7	38.7	0.6	30	2000	60	165	1.66	59	50.9796	56.1394	35.0358	0	46.6921	1
17		94	0	1.08	3.7	28.7	0.64	88.8889	720	60	165	1.66	48	46.1946	47.2418	30.1698	0	42.8876	1
18		94	0	1.53	3.7	44.1	0.66	66	1000	60	165	1.66	31	30.3222	31.6055	21.2963	0	31.2196	1
19	3	57	0	0.35	3.5	14.7	0.36	55.3846	650	37	160	1.32	119	171.165	191.931	103.585	0	93.6147	0
20		57	0	0.38	3.5	21.4	0.35	63.6364	550	37	160	1.32	117	147.914	174.554	95.4075	0	83.829	0
21		57	0	0.45	3.5	28.1	0.42	40	1050	37	160	1.32	112	119.274	143.612	80.5664	0	84.9467	0
22	2	86	0	1.27	3.4	28.5	0.79	39.5	2000	66	155	1.65	41	38.8973	39.8978	33.1299	0	45.2922	1
23		86	0	1.33	3.4	26.9	0.66	183.333	360	66	155	1.65	39	37.5108	37.8281	31.6353	0	36.132	1
24	4	89	1	2.46	2.1	40.5	0.25	43.1034	580	55	170	1.63	24	21.1841	24.8985	15.8367	0	7.49033	1
25		89	1	2.69	2.1	41.2	0.3	15.3846	1950	55	170	1.63	22	19.3182	22.4583	14.4827	0	8.21987	1
26		89	1	3.03	2.6	43.5	0.32	74.4186	430	55	170	1.63	14	18.1892	19.5761	12.8575	0	7.78401	1
27		89	1	2.6	2.8	65.7	0.25	38.4615	650	55	170	1.63	23	20.2306	23.3578	14.984	0	7.087	1
28	2	77	0	1.05	3.1	56.2	0.62	23.3962	2650	55	145	1.46	55	41.4965	50.8197	38.9583	0	48.5885	1
29		77	0	1.53	3.1	59.6	0.44	62.8571	700	55	145	1.46	35	28.2056	32.9117	26.7361	0	23.6642	1
30	4	64	0	1.37	2.73	5.9	0.63	45	1400	48.7	154	1.44	43	46.3007	38.8161	31.894	0	38.3655	1
31		64	0	0.92	3.3	31.1	0.77	81.0526	950	48.7	154	1.44	70	55.1836	61.4577	47.4943	0	69.8271	0
32		64	0	1.32	3.3	41	0.91	101.111	900	48.7	154	1.44	45	36.7094	40.5177	33.1021	0	57.516	1
33		64	0	1.41	3.3	27.4	0.69	146.809	470	48.7	154	1.44	42	36.8058	37.5482	30.9892	0	40.8273	1
34	3	79	1	3.02	3.2	87.51	0.19	6.66667	2850	62.5	175	1.76	20	17.6778	20.1322	17.5336	0	4.29455	1
35		79	1	3.38	3.4	91.8	0.99	55	1800	62.5	175	1.76	18	15.9737	17.6787	15.6661	0	19.9935	1
36		79	1	3.86	3.3	78.2	0.77	32.0833	2400	62.5	175	1.76	15	14.2399	15.1669	13.718	0	13.6168	1
37	4	79	1	1.12	1.7	65.1	0.49	39.2	1250	64	168	1.73	67	40.9517	63.2444	48.4127	0	30.3819	1
38		79	1	2.42	2.3	58.9	0.83	22.4324	3700	64	168	1.73	27	21.2395	25.9954	22.4059	0	23.8177	1
39		79	1	2.48	2.3	47.1	0.51	20.4	2500	64	168	1.73	26	21.5291	25.271	21.8638	0	14.2809	1
40		79	1	1.13	1.5	25.1	0.12	75	160	64	168	1.73	66	45.8663	62.599	47.9843	0	7.37463	1
41	4	77	1	1.07	1.07	2.9	0.57	49.5652	1150	57.4	168	1.65	71	63.0679	67.0149	46.9393	0	38.7874	1
42		77	1	1.31	1.07	49	0.82	32.1569	2550	57.4	168	1.65	56	31.8627	53.0578	38.3397	0	45.5766	1
43		77	1	2.37	1.07	83	1.04	28.4932	3650	57.4	168	1.65	29	16.1122	26.7683	21.192	0	31.951	1
44		77	1	3.31	2.5	94.5	0.86	24.5714	3500	57.4	168	1.65	18	14.7856	18.2053	15.1737	0	18.9178	1
45	4	61	0	0.82	2.7	18.6	0.73	51.2281	1425	59	160	1.61	81	63.9208	70.8727	67.1045	0	66.4304	0
46		61	0	0.71	3.1	15.7	0.82	33.4694	2450	59	160	1.61	97	79.3832	83.6889	77.501	0	86.1813	0
47		61	0	0.88	3.1	12.6	0.78	14.1049	5530	59	160	1.61	75	66.5025	65.3261	62.5292	0	66.1408	0
48		61	0	1.12	3.8	14	0.7	82.3529	850	59	160	1.61	56	54.7705	49.4564	49.1301	0	46.6378	1
49	3	50	1	0.66	1.5	44.7	0.53	48.1818	1100	60	175	1.73	114	77.1171	127.76	113.636	0	55.766	1
50		50	1	0.75	1.5	45.9	0.58	46.4	1250	60	175	1.73	110	67.5667	110.237	100	0	53.7037	1
51		50	1	0.76	2	31.3	0.71	56.8	1250	60	175	1.73	109	77.9799	108.565	98.6842	0	64.8757	0
52	6	73	1	2.13	1.9	52.8	0.83	30.7407	2700	60	166	1.67	32	23.4557	30.6079	26.2128	0	28.0327	1
53		73	1	2.85	2	57.5	0.75	27.2727	2750	60	166	1.67	23	17.567	21.8722	19.5906	0	18.9314	1
54		73	1	1.52	2	57.4	0.78	70.9091	1100	60	166	1.67	48	32.9272	45.1789	36.7325	0	36.9163	1
55		73	1	1.36	2.4	23.5	0.67	134	500	60	166	1.67	55	45.3863	51.3665	41.0539	0	35.4408	1
56		73	1	1	2.4	15.9	0.93	122.368	760	60	166	1.67	79	65.9438	73.2459	55.8333	0	66.9037	0
57		73	1	0.92	2.1	12.3	1.2	104.348	1150	60	166	1.67	88	71.7566	80.6441	60.6884	0	93.8341	0
58	4	79	0	0.71	2.94	4.9	0.33	70.2128	470	50	146	1.4	86	90.9108	79.4093	50.714	0	39.8851	1
59		79	0	0.39	2.9	27.6	0.41	68.3333	600	50	146	1.4	101	122.754	158.539	92.3255	0	90.2142	0
60		79	0	0.3	2.9	24	0.3	54.5455	550	50	146	1.4	108	163.374	214.598	120.023	0	85.8135	0
61		79	0	0.32	2.7	12	0.38	24.359	1560	50	146	1.4	106	168.457	199.196	112.522	0	101.904	0
62	4	65	1	0.99	3.3	18.9	1.13	30.5405	3700	52	170	1.59	85	73.0509	75.8671	54.7138	0	86.2442	0
63		65	1	1.47	3.3	24.5	0.94	110.588	850	52	170	1.59	56	47.0929	48.0765	36.8481	0	48.3167	1
64		65	1	1.29	3.3	39.5	0.46	51.1111	900	52	170	1.59	62	49.4724	55.898	41.9897	0	26.9435	1
65		65	1	1.05	3.5	36.4	0.65	151.163	430	52	170	1.59	79	62.7819	70.8866	51.5873	0	46.7746	1
66	4	87	0	0.86	4.3	16.1	0.65	37.1429	1750	52	130	1.31	65	68.0404	62.4178	37.8327	0	69.315	0
67		87	0	0.61	4.3	14.8	0.59	15.5263	3800	52	130	1.31	86	97.2753	92.7788	53.3379	0	88.7022	0
68		87	0	0.46	4.3	20.5	0.63	105	600	52	130	1.31	93	122.011	128.498	70.7307	0	125.602	0
69		87	0	0.57	3.6	33.9	0.41	82	500	52	130	1.31	88	85.4476	100.332	57.0809	0	65.9662	0
70	4	87	1	1.26	2.3	28.2	0.32	59.2593	540	50.1	165	1.54	55	45.4266	54.1362	29.2692	0	19.8126	1
71		87	1	0.93	2.3	26.6	0.37	61.6667	600	50.1	165	1.54	79	62.1411	76.8575	39.655	0	31.0371	1
72		87	1	0.75	2.3	24.6	0.28	13.0233	2150	50.1	165	1.54	87	78.0689	98.5133	49.1722	0	29.1246	1
73		87	1	0.65	2.6	28	0.34	17	2000	50.1	165	1.54	91	91.6089	116.202	56.7372	0	40.8064	1
74	4	20	0	0.99	2.7	16.4	0.54	45	1200	87.5	170	1.99	84	65.8314	71.5105	125.21	0	32.9298	1
75		20	0	1.14	2.6	24.9	0.41	58.5714	700	87.5	170	1.99	71	52.6238	60.7666	108.735	0	21.7125	1
76		20	0	1.37	2.6	43.5	0.52	27.3684	1900	87.5	170	1.99	57	39.8343	49.1538	90.4805	0	22.9147	1
77		20	0	0.79	2.7	32.3	0.35	49.2958	710	87.5	170	1.99	110	73.5025	92.7836	156.909	0	26.7468	1
79	4	80	1	0.77	2.2	22.6	0.55	61.1111	900	43.5	165	1.45	91	77.1956	97.2077	47.0779	0	59.1817	1
80		80	1	0.7	2	25.4	0.43	107.5	400	43.5	165	1.45	93	80.7529	108.509	51.7857	0	50.8963	1
81		80	1	0.56	2	32.8	0.46	38.3333	1200	43.5	165	1.45	100	96.6261	140.379	64.7321	0	68.059	0
82		80	1	0.72	2.4	30.3	0.51	59.3023	860	43.5	165	1.45	92	80.7406	105.039	50.3472	0	58.6885	1
83	4	57	0	1.35	3.1	49.6	0.86	47.7778	1800	45.6	150	1.38	46	34.7686	40.4198	33.0975	0	55.4586	1
84		57	0	0.78	3.1	30.8	0.55	50.9259	1080	45.6	150	1.38	89	65.2179	76.1241	57.2842	0	61.3865	0
85		57	0	0.59	3.1	22.4	0.53	42.4	1250	45.6	150	1.38	105	90.9912	105.06	75.7316	0	78.2039	0
86		57	0	0.57	3.5	15.5	0.51	62.1951	820	45.6	150	1.38	106	104.21	109.325	78.3889	0	77.8933	0
87	4	83	0	0.66	2	21.9	0.24	40	600	60	155	1.59	87	66.4927	85.5294	61.1742	0	27.476	1
88		83	0	0.31	1.6	12.5	0.22	59.4595	370	60	155	1.59	104	144.948	204.568	130.242	0	53.6226	1
89		83	0	0.27	1.8	12.9	0.15	75	200	60	155	1.59	108	171.827	239.925	149.537	0	41.9772	1
90		83	0	0.4	1.9	18.1	0.54	22.9787	2350	60	155	1.59	98	111.436	152.438	100.938	0	102.005	0
91	2	46	1	0.56	2.6	5.3	0.87	66.9231	1300	73	182	1.94	123	157.833	157.069	170.188	0	96.2084	0
92		46	1	0.71	2.6	12.6	1.06	64.2424	1650	73	182	1.94	115	107.472	119.439	134.233	0	92.4548	0
93	4	80	0	0.7	4.7	9.3	1.09	68.125	1600	58	150	1.53	87	95.7838	80.514	58.6905	0	122.27	0
94		80	0	0.47	4.7	20.2	0.59	77.6316	760	58	150	1.53	96	124.983	127.501	87.4113	0	98.5704	0
95		80	0	0.68	4.7	19.8	0.67	74.4444	900	58	150	1.53	88	86.7117	83.2529	60.4167	0	77.3674	0
96		80	0	0.67	3.5	18.1	0.65	54.1667	1200	58	150	1.53	88	81.3616	84.6885	61.3184	0	76.1782	0
97	4	72	0	0.45	3.2	13.2	0.57	33.5294	1700	60.7	149	1.55	102	126.501	136.961	108.286	0	98.178	0
98		72	0	0.51	3.4	21.2	0.59	28.0952	2100	60.7	149	1.55	99	104.999	118.541	95.5463	0	89.6672	0
99		72	0	0.57	3.6	27.8	0.67	43.2258	1550	60.7	149	1.55	96	91.3715	104.261	85.4888	0	91.107	0
100		72	0	0.77	3.7	17.8	0.41	44.5652	920	60.7	149	1.55	82	73.6251	73.6874	63.2839	0	41.271	1
101	3	55	1	0.51	3.21	5.8	1.3	61.9048	2100	70	175	1.85	119	176.835	168.736	162.037	1	165.533	0
102		55	1	0.67	3.2	17.9	1.31	39.939	3280	70	175	1.85	110	111.058	123.156	123.342	0	126.972	0
103		55	1	0.63	3.2	18.8	1.28	94.8148	1350	70	175	1.85	112	117.121	132.223	131.173	1	131.941	0
104	1	73	0	0.82	2.6	43.7	0.43	17.9167	2400	52	160	1.53	75	52.9223	68.3355	50.1592	0	41.1762	1
105	2	82	1	1.76	2.3	22.8	0.64	193.939	330	90	160	1.93	38	34.0825	37.2574	41.1932	0	22.6357	1
106		82	1	1.37	2.3	34	1.01	74.8148	1350	90	160	1.93	52	40.8989	49.746	52.9197	0	45.891	1
107	4	84	0	0.47	2.8	6.5	0.53	31.1765	1700	60	153	1.57	94	127.44	126.244	84.3972	0	86.2903	0
108		84	0	0.49	2.8	9.1	0.54	51.9231	1040	60	153	1.57	93	115.447	120.317	80.9524	0	84.3299	0
109		84	0	0.6	2.8	17.2	0.43	54.4304	790	60	153	1.57	88	84.628	95.2416	66.1111	0	54.8405	1
110		84	0	0.5	2.7	11.9	0.52	17.0492	3050	60	153	1.57	92	106.854	117.544	79.3333	0	79.5824	0
111	4	82	0	0.71	3.7	17.4	0.77	64.1667	1200	78	165	1.85	85	78.3358	78.8108	75.223	0	70.4278	0
112		82	0	0.59	3.7	20.2	0.72	23.04	3125	78	165	1.85	90	91.8904	97.5831	90.5226	0	79.2487	0
113		82	0	0.53	3.7	17.4	0.67	55.8333	1200	78	165	1.85	92	104.91	110.439	100.77	0	82.0939	0
114		82	0	0.45	3.2	19.8	0.6	37.5	1600	78	165	1.85	96	115.403	133.392	118.685	0	86.5866	0
115	1	71	1	0.67	3.8	14	1.05	47.7273	2200	60	165	1.66	100	116.925	116.934	85.8209	0	113.42	0
116	4	66	1	1.18	3.5	17.1	1.39	111.2	1250	65.3	175	1.79	68	63.3583	61.7616	56.8762	0	79.0612	0
117		66	1	1.03	3.5	15.1	1.17	68.8235	1700	65.3	175	1.79	80	74.1263	72.2531	65.1591	0	76.2394	0
118		66	1	1.03	3.5	19.8	1.36	39.4203	3450	65.3	175	1.79	80	70.7889	72.2531	65.1591	0	88.6201	0
119		66	1	0.88	3	19.2	1.17	29.25	4000	65.3	175	1.79	95	79.2929	86.6438	76.2658	0	89.2347	0
120	4	62	1	0.82	2.1	25	0.46	41.8182	1100	54	175	1.66	99	73.4351	95.201	71.3415	0	40.5994	1
121		62	1	0.66	2	16.2	0.47	23.7374	1980	54	175	1.66	106	96.6882	122.301	88.6364	0	51.5382	1
122		62	1	0.55	2.1	13	0.36	17.1429	2100	54	175	1.66	112	122.31	150.94	106.364	0	47.3713	1
123		62	1	0.4	2.1	12	0.43	31.8519	1350	54	175	1.66	123	170.426	217.974	146.25	0	77.8008	0
124	4	32	1	3.05	3	61.6	1.86	92.0792	2020	70	175	1.85	27	21.3414	23.9117	34.4262	0	39.6027	1
125		32	1	1.18	3	36.6	1.52	64.6809	2350	70	175	1.85	84	60.2095	71.5387	88.9831	0	83.6514	0
126		32	1	1.05	3.3	28.5	1.5	35.7143	4200	70	175	1.85	97	72.7676	81.854	100	0	92.7713	0
127		32	1	1.09	3.4	31.5	1.46	41.1268	3550	70	175	1.85	92	69.5746	78.3975	96.3303	0	86.9838	0
128	4	61	1	0.49	2.2	21.9	0.64	55.1724	1160	40	154	1.33	117	127.862	173.033	89.5692	0	117.982	0
129		61	1	0.46	2.2	21.7	0.69	98.5714	700	40	154	1.33	119	136.404	186.12	95.4106	1	135.495	0
130		61	1	0.33	2.2	12.8	0.58	42.029	1380	40	154	1.33	132	207.922	273.056	132.997	1	158.762	0
131		61	1	0.38	3.4	15.2	0.5	55.5556	900	40	154	1.33	126	201.43	232.031	115.497	0	118.855	0
132	4	83	1	1.07	2.5	37.3	0.32	57.1429	560	50	162	1.51	69	52.807	66.0019	36.9938	0	23.7943	1
133		83	1	0.71	2.5	25	0.42	18.2609	2300	50	162	1.51	91	85.1489	105.953	55.7512	0	47.065	1
134		83	1	0.65	2.5	12.3	0.49	1775.36	27.6	50	162	1.51	93	104.918	117.318	60.8974	0	59.9776	1
135		83	1	0.42	3.6	12	0.04	33.3333	120	50	162	1.51	107	183.024	194.194	94.246	0	7.57735	1
136	1	91	0	1.22	3.4	35.7	0.61	42.069	1450	41	145	1.28	42	38.583	41.314	19.4405	0	46.9293	1
137	3	85	0	4.84	2.5	96.6	0.35	46.6667	750	48	155	1.44	8	7.54683	8.54001	6.43939	0	6.03315	1
138		85	0	4.87	2.5	102.5	0.46	46	1000	48	155	1.44	8	7.42517	8.47933	6.39973	0	7.88043	1
139		85	0	4	2.5	101.6	0.41	31.5385	1300	48	155	1.44	10	9.05193	10.6413	7.79167	0	8.55155	1
140	4	92	0	4.09	3.2	80	0.19	32.7586	580	65	155	1.64	10	9.83508	10.2062	9.0057	0	3.40306	1
141		92	0	5.09	3.2	96.6	0.47	13.4286	3500	65	155	1.64	7	7.65522	7.92941	7.23641	0	6.76425	1
142		92	0	5.37	2.8	103.2	0.48	19.2	2500	65	155	1.64	7	6.87707	7.45423	6.85909	0	6.54797	1
143		92	0	5.46	2.8	99.7	0.41	23.4286	1750	65	155	1.64	7	6.80362	7.31262	6.74603	0	5.50086	1
144	4	90	0	0.8	3.7	30.8	0.33	14.3478	2300	44.2	150	1.36	70	62.0733	67.3853	32.6128	0	36.4392	1
145		90	0	0.76	3.4	32.1	0.31	28.1818	1100	44.2	150	1.36	74	63.1581	71.4944	34.3293	0	36.0324	1
146		90	0	0.82	3.4	39.5	0.36	16	2250	44.2	150	1.36	68	56.5127	65.4922	31.8174	0	38.7823	1
147		90	0	0.71	3.4	42.7	0.29	30.5263	950	44.2	150	1.36	81	64.4003	77.3354	36.7469	0	36.0815	1
148	4	68	1	3.28	3.3	85.7	1.35	108	1250	46.4	153.1	1.41	20	16.9375	18.8678	14.1463	0	35.0691	1
149		68	1	1.57	3.8	65.5	0.82	91.1111	900	46.4	153.1	1.41	50	38.7109	44.154	29.5541	0	44.5019	1
150		68	1	1.21	3.8	50.7	0.63	46.6667	1350	46.4	153.1	1.41	65	52.4499	59.6354	38.3471	0	44.3629	1
151		68	1	0.85	3.7	24.6	0.64	58.1818	1100	46.4	153.1	1.41	96	83.6887	89.6374	54.5882	0	64.1543	0
153	3	45	1	1.78	2.9	55.6	0.86	52.1212	1650	60	170	1.69	47	34.6492	41.5385	44.4757	0	34.3459	1
154		45	1	1.03	2.9	39.1	0.81	41.5385	1950	60	170	1.69	91	63.5377	78.0947	76.8608	0	55.9042	1
155		45	1	1.07	2.9	25.2	0.71	28.4	2500	60	170	1.69	87	65.9073	74.7355	73.9875	0	47.1706	1
156	4	77	0	0.75	3.1	19.1	0.78	91.7647	850	55	152	1.51	82	69.7706	74.9314	54.5417	0	82.7447	0
157		77	0	0.75	3.1	14.6	0.71	67.619	1050	55	152	1.51	82	73.0312	74.9314	54.5417	0	75.3189	0
158		77	0	0.95	3.1	33	0.67	63.2075	1060	55	152	1.51	61	50.2043	57.0415	43.0592	0	56.1123	1
159		77	0	0.73	3.1	26.6	0.77	76.2376	1010	55	152	1.51	85	67.7556	77.3054	56.036	0	83.9217	0
160	2	54	1	1.03	2.5	24.7	0.55	83.3333	660	62	170	1.72	86	63.4614	75.2572	71.8986	0	37.2976	1
161		54	1	1.87	2.5	43.7	0.18	45	400	62	170	1.72	42	31.7425	37.8144	39.6019	0	6.72336	1
162	4	83	0	0.3	3.1	18	0.28	31.1111	900	47.2	148	1.38	105	173.724	212.457	105.872	0	81.2534	0
163		83	0	0.31	3.1	20.3	0.21	10.7692	1950	47.2	148	1.38	104	164.723	204.568	102.457	0	58.9742	1
164		83	0	0.24	3.1	13.6	0.17	7.72727	2200	47.2	148	1.38	111	227.702	274.856	132.34	0	61.6655	0
165		83	0	0.23	3.6	13.8	0.26	20	1300	47.2	148	1.38	112	248.545	288.692	138.094	0	98.4124	0
166	3	75	1	1.2	2.5	44.4	0.52	49.5238	1050	42	165	1.43	63	46.5399	59.0236	31.5972	0	36.4057	1
167		75	1	1.09	2.2	33.5	0.74	47.7419	1550	42	165	1.43	71	51.6038	65.9493	34.7859	0	57.0365	1
168		75	1	0.93	2.2	25.9	0.16	26.6667	600	42	165	1.43	86	63.1761	79.2084	40.7706	0	14.4539	1
169	4	68	1	0.58	2	12.3	0.49	22.7907	2150	75	173	1.89	106	113.424	139.329	129.31	0	53.7019	1
170		68	1	0.5	2	7.3	0.54	24	2250	75	173	1.89	111	143.754	165.359	150	0	68.6508	0
171		68	1	0.51	2	12.8	0.58	27.619	2100	75	173	1.89	110	128.105	161.623	147.059	0	72.2902	0
172		68	1	0.46	2.4	18.4	0.49	54.4444	900	75	173	1.89	114	141.488	182.061	163.043	0	67.7111	0
	CODEBOOK	Meaning
	ID	test ID
	Sex	Sex	1= male
			0= female
	SCr	Serum creatinine
	Salb	Serum albumin
	SBUN	serum BUN
	U24Cr	Urine 24 hour creatinine
	Ucr	urine creatinine
	Uvol	Urine Volume
	BW	Body weight
	BH	Body hight
	EP	GFR from EP MDI formula
	BSA	Body surface area
	MDRD6	GFR from MDRD6 formala
	MDRD4	GFR from MDRD4 formala
	CG	GFR from Cocroft Gualt formula
	ARC	augmented renal clearance	1= yes
			0 = no
	CrCl	Urinary creatinine clearance
	AKI	Low UCrCl group	1= yes
			0 =no

## Sheet: Sheet2
CODEBOOK	Meaning
ID	test ID
Sex	Sex	1= male
		0= female
SCr	Serum creatinine
Salb	Serum albumin
SBUN	serum BUN
U24Cr	Urine 24 hour creatinine
Ucr	urine creatinine
Uvol	Urine Volume
BW	Body weight
BH	Body hight
EP	GFR from EP MDI formula
BSA	Body surface area
MDRD6	GFR from MDRD6 formala
MDRD4	GFR from MDRD4 formala
CG	GFR from Cocroft Gualt formula
ARC	augmented renal clearance	1= yes
		0 = no
CrCl	Urinary creatinine clearance
AKI	Low UCrCl group	1= yes
		0 =no

## Sheet: Sheet3
case number	age	APACHE	SOFA	vasoactive_agent	Cause_of_Admission	cal_D1	cal_D2	cal_D3	cal_D4	cal_D5	cal_D6	cal_D7	cal_D8	cal_D9	cal_D10	cal_D11	cal_D12	cal_D13	cal_D14	Mean_Cal	GmProt	BW	MeanCalBW	MeanProtBW
1	57	22	5	no	respiratory	898	1796	1796	1872	2100	2100	2100	2100	2100	2100	2100	2100	2100	1575	1916.93	95.8464	60	31.9488	1.59744
2	83	35	8	no	infection	917.5	1468	1468	1468	1468	1468	1468	1468	1468	1468	1468	1468	1468	1101	1402.46	70.1232	60	23.3744	1.16872
3	62	25	5	no	respiratory	840	1120	1120	1180	1360	1360	1360	1020	680	1360	1360	1360	1360	1020	1178.57	58.9286	45	26.1905	1.30952
4	67	24	3	no	respiratory	975	1300	1300	1300	975	325									1029.17	51.4583	50	20.5833	1.02917
5	92	29	5	no	respiratory	750	1125	1500	1800	1800	1800	1800	1800	1800	1800	850	840			1472.08	73.6042	60	24.5347	1.22674
6	55	17	6	no	cardiovascular	945	1260	1260	1105	315										977	48.85	37	26.4054	1.32027
7	86	40	8	no	neurological	750	1500	1125												1125	56.25	66	17.0455	0.852273
8	88	28	7	no	respiratory	517.5	647.5	1035	1035	1207.5	1380	1380	1380	1380	1380	1380	1380	1380	1035	1179.82	58.9911	55	21.4513	1.07256
9	77	21	10	no	respiratory	650	1300	1015	200											791.25	39.5625	55	14.3864	0.719318
10	63	31	3	no	cardiovascular	630	1260	1260	1320	1500	1500	1500	1500	1500	1500	1500	1500	1500	1062	1359.43	67.9714	48.7	27.9143	1.39572
11	78	25	6	no	cardiovascular	840	1500	1680	1330	1680	1680	1095								1400.71	70.0357	62.5	22.4114	1.12057
12	79	40	10	no	respiratory	1064	1284	1284	1064	1760	1760	1613	1760	1613	1394	1760	1760	1760	1320	1514	75.7	64	23.6562	1.18281
13	77	24	9	no	cardiovascular	1125	1500	1250	1500	1500	1500	1500	1125	1500	1500	1500	1500	1230	1125	1382.5	69.125	57.4	24.0854	1.20427
14	60	30	6	no	cardiovascular	1125	1500	1500	1500	1500	1500	1500	1500	1500	1500	656	1312.5	1500	1125	1372.75	68.6375	59	23.2669	1.16335
15	49	31	14	no	sepsis	937.5	1500	1500	1250	1500	1500	1500	1500	1500	1500	250				1312.5	65.625	60	21.875	1.09375
16	72	26	9	no	neurological	1125	1500	1500	1725	1200	1800	1800	1800	1800	1200	1350	900	1800	1350	1489.29	74.4643	60	24.8214	1.24107
17	78	33	2	no	respiratory	750	1500	1375	1500	1500	1500	1125	750	1312.5	1500	1500	1125	750	1125	1236.61	61.8304	50	24.7321	1.23661
18	65	24	2	no	cardiovascular	945	1260	944	1260	1050	945	787								1027.29	51.3643	52	19.7555	0.987775
19	86	28	6	no	respiratory	945	1260	1260	1260	1260	787.5	1260	1260	1260	1260	1260	1260	1260	945	1181.25	59.0625	52	22.7163	1.13582
20	87	25	6	no	respiratory	750	1375	1000	1500	1500	1500	1500	1500	1500	1500	1500	1500	1500	1125	1375	68.75	50.1	27.4451	1.37226
21	21	37	8	no	cardiovascular	750	1500	1500	1125	1500	937.5	1500	1500	1500	1500	1500	1500	1500	750	1325.89	66.2946	87.5	15.1531	0.757653
22	80	30	6	no	respiratory	600	1200	1200	1200	1200	1200	1200	1200	1200	1200	1200	1270	800	900	1112.14	55.6071	43.5	25.5665	1.27833
23	56	28	6	no	respiratory	560	1120	1120	1120	940	1120	1120	1120	1120	1120	1120	1120	1120	840	1047.14	52.3571	45.6	22.9637	1.14818
24	84	24	5	no	respiratory	945	1260	1260	1260	1260	1260	1260	1260	1260	1260	1260	1260	1260	945	1215	60.75	60	20.25	1.0125
25	45	36	12	no	infection	1800	480	840	150											817.5	40.875	73	11.1986	0.559932
26	79	22	4	no	respiratory	750	1500	1325	1725	1800	1650	1800	1800	1800	1800	1800	1800	1800	1350	1621.43	81.0714	58	27.9557	1.39778
27	71	24	5	no	respiratory	750	1500	1500	1725	1800	1350	1800	1800	1800	1800	1800	1800	1800	1350	1612.5	80.625	60.7	26.5651	1.32825
28	54	22	6	no	neurological	890	1780	1780	2050	2140	2140	2140	2140	1960	1605	0				1693.18	84.6591	70	24.1883	1.20942
29	72	41	7	no	respiratory	945	1260	210												805	40.25	52	15.4808	0.774038
30	81	24	8	no	respiratory	710	1180	1650	0											885	44.25	90	9.83333	0.491667
31	84	25	6	no	respiratory	750	1312.5	1500	1725	1800	1800	1800	1800	1360	1800	1800	1800	1800	1350	1599.82	79.9911	60	26.6637	1.33318
32	82	26	8	no	sepsis	525	1380	1380	1450	1455	625	1455	1455	1660	1245	1660	1455	830	1245	1272.86	63.6429	78	16.3187	0.815934
33	70	25	8	no	respiratory	780	1560	1332.5												1224.17	61.2083	60	20.4028	1.02014
34	65	33	6	no	respiratory	880	1760	1760	1484	1575	1442.75	961	1780	1838	1838	1498.5	1576	2100	1575	1576.3	78.8152	65.3	24.1394	1.20697
35	62	25	3	no	respiratory	345	1035	1380	1590	1660	1660	1660	1660	1660	1660	1660	1660	1660	1245	1466.79	73.3393	54	27.1627	1.35813
36	32	35	10	no	cardiovascular	690	1320	1380	1380	1660	1660	1660	1245							1374.38	68.7188	70	19.6339	0.981696
37	61	24	7	no	respiratory	560	710	1120	1300	1360	1360	1360	1360	1360	1360	1360	1360	1360	1020	1210.71	60.5357	40	30.2679	1.51339
38	83	41	12	no	neurological	945	1260	1260	1260	1260	1260	1260	1260	1260	1260	1260	1260	1144	315	1161.71	58.0857	50	23.2343	1.16171
39	91	23	6	no	respiratory	630	1260	147												679	33.95	41	16.561	0.828049
40	84	32	7	no	cardiovascular	630	1260	1260	1260	945	1023.75	393.75								967.5	48.375	48	20.1562	1.00781
41	92	32	7	no	cardiovascular	750	1125	1500	1500	1500	468									1140.5	57.025	65	17.5462	0.877308
42	89	20	5	no	respiratory	690	1380	1380	1590	1660	1660	1660	1660	1660	1660	1431.67	970	830	625	1346.9	67.3452	44.2	30.473	1.52365
43	67	42	18	Yes	cardiovascular	560	1120	1120	1120	1120	748	1120	1120	1120	1120	1120	1120	1120	840	1033.43	51.6714	46.4	22.2722	1.11361
44	44	24	7	no	respiratory	750	1500	1500	1725	1800	1800	1800	1800	1660	1800	1800	1800	1800	1350	1634.64	81.7321	60	27.244	1.3622
45	77	18	4	no	cardiovascular	1035	1380	1035	1590	830	1660	1660	1660	1660	1660	1660	1660	1660	1245	1456.79	72.8393	55	26.487	1.32435
46	54	33	12	no	hepatobiliary	810	1620	1620	405	0										891	44.55	62	14.371	0.718548
47	82	33	5	no	respiratory	560	1120	560	1300	1360	1360	1360	1360	851	1360	1360	1360	1360	1020	1163.64	58.1821	47.2	24.6535	1.23267
48	74	35	5	no	respiratory	787.5	1260	1260	1440	1500	1500	1500								1321.07	66.0536	42	31.4541	1.5727
49	68	27	7	no	respiratory	750	1500	1500	1725	1800	1800	1800	1800	1800	1800	1800	1800	1800	900	1612.5	80.625	75	21.5	1.075
